# Supplementary material for: Ligand identification in CryoEM and X-ray maps using deep learning
Source: Bioinformatics. 2024 Dec 19;41(1):btae749. doi: 10.1093/bioinformatics/btae749 (PMC11709248; doi:10.1093/bioinformatics/btae749)
Supplement: btae749_Supplementary_Data [file btae749_supplementary_data.zip]

Archive with 2 entries (2 files):
- Supplementary_File_1.xlsx
- DeepLearningLigands_R2_supplement.pdf
